# Supplementary material for: Dissecting Immune Determinants in Lesional Skin of Cutaneous T-Cell Lymphoma During Mogamulizumab Therapy
Source: Cancers (Basel). 2026 Jul 21;18(14):2348. doi: 10.3390/cancers18142348 (PMC13406218; doi:10.3390/cancers18142348)
Supplement: Supplementary file 1 [file cancers-18-02348-s001.zip]

Archive with 1 entries (1 files):
- cancers-4346468-supplementary.pdf
